# Supplementary material for: Factors impacting the complexity of the leporid intracranial joint
Source: J Anat. 2025 Aug 7;248(1):28–39. doi: 10.1111/joa.70031 (PMC12682590; doi:10.1111/joa.70031)
Supplement: Supplementary file 1 — Data S1. [file JOA-248-28-s003.xlsx]

## Sheet: Contents
Results for Wood-Bailey et al., New insights into the leporid intracranial joint: complexity and locomotion
Worksheet number	Title	Description
2	variables data	This dataset contains all data used in analyses bar 3D shape coordinates. Vales are given for facial tilt angle (°), body mass (g), burrowing habit, locomotor mode, PSD, SI, Csize.
3	shape~complexity PGLS	This dataset contains results of a PGLS looking at the effect of complexity on shape
4	tilt~complexity PGLS	This dataset contains results of a PGLS whereby the complexity metrics were coded as response variables and modelled as a function of the predictor variable facial tilt
5	mass~complexity PGLS	This dataset contains results of a PGLS whereby the complexity metrics were coded as response variables and modelled as a function of the predictor variable facial tilt
6	Csize~complexity PGLS	This dataset contains results of a PGLS whereby the complexity metrics were coded as response variables and modelled as a function of the predictor variable centroid size
7	burrowing ANOVA	This dataset contains results of a one-way ANOVA used to statistically assess the equality of means between burrowing habit groups
8	locomotor mode ANOVA	This dataset contains results of a one-way ANOVA used to statistically assess the equality of means between locomotor mode groups
9	locomotor mode posthoc	This dataset contains results of a posthoc multiple pairwise comparison to identify specific differences between groupings

## Sheet: variables data
Species	Facial tilt angle (°)	Body mass (g)	Burrowing habit	Locomotor mode	PSD	SI	Csize
Brachylagus idahoensis	39.3	396.3154	yes	generalised	1.2321	1.3203	109.7099
Caprolagus hispidus	49.4	2500	no	generalised	1.1770	1.7617	181.7062
Lepus americanus	36.75	1149.055	no	saltatorial	1.1690	1.1447	130.2804
Lepus arcticus	38.9	4251.25	no	saltatorial	1.1683	1.3774	160.7659
Lepus capensis	35.15	1962.857	no	cursorial	1.1538	1.2800	183.4323
Lepus europaeus	36.7	3542	no	cursorial	1.1654	1.1785	257.7725
Lepus timidus	39.85	2600	yes	cursorial	1.1611	1.1641	193.6760
Nesolagus timminsi	44.3	1500	no	generalised	1.2618	1.4250	164.9138
Oryctolagus cuniculus	30.85	1721.143	yes	saltatorial	1.1904	1.2780	121.8496
Pentalagus furnessi	49.1	2396.25	yes	generalised	1.1937	1.3552	177.7990
Poelagus marjorita	38.9	2750	no	saltatorial	1.1871	1.1635	138.3708
Pronolagus rupestris	40.5	1305.667	no	saltatorial	1.1897	1.1215	155.6354
Romerolagus diazi	46.5	536.5	no	saltatorial	1.1641	1.2207	123.9898
Sylvilagus brasiliensis	39.9	886.5	no	saltatorial	1.1563	1.3005	146.6800

## Sheet: shape_PGLS
Sinuosity index + phylogeny (PGLS)									Sinuosity index (anova)
Df	SS	MS	r2	F	Z	p-value	Significance		Df	SS	MS	r2	F	Z	p-value	Significance
1	0.051777	0.051777	0.479	11.033	2.2717	0.005299	**		1	0.01267	0.0126701	0.11623	1.5783	1.2649	0.1061
PSD + phylogeny (PGLS)									PSD (anova)
Df	SS	MS	r2	F	Z	p-value	Significance		Df	SS	MS	r2	F	Z	p-value	Significance
1	0.019931	0.019931	0.18438	2.7128	1.437	0.07819			1	0.012234	0.0122343	0.11224	1.5171	1.1703	0.1265

## Sheet: tilt_PGLS
Facial tilt and sinuosity index
	value	std. error	t-value	p-value
intercept	0.482305	0.26914	1.79202	0.0984
tilt	0.0211294	0.00654038	3.23061	0.0072
Facial tilt and PSD
	value	std. error	t-value	p-value
intercept	1.18359	0.0534709	22.1353	0
tilt	0.0004188	0.0012994	0.322271	0.7528

## Sheet: mass_PGLS
Mass and sinuosity index
	value	std. error	t-value	p-value
intercept	1.13969	0.155929	7.30905	0
body.mass	7.38e-05	4.07e-05	1.81372	0.0948
Mass and PSD
	value	std. error	t-value	p-value
intercept	1.21341	0.0240721	50.4072	0
body.mass	-8.1e-06	6.283e-06	-1.28849	0.2219

## Sheet: Csize_PGLS
Csize and sinuosity index
	value	std. error	t-value	p-value
intercept	0.951077	0.252702	3.76362	0.0027
C.size	0.0019774	0.00129401	1.52814	0.1524
Csize and PSD
	value	std. error	t-value	p-value
intercept	1.24458	0.0370352	33.6053	0
C.size	-0.000282	0.00018965	-1.48704	0.1628

## Sheet: burrowing_anova
Burrowing and SI
	Df	Sum sq	Mean sq	F value	PR(>F)
burrowing.status	1	0.0009	0.000923	0.032	0.862
residuals	12	0.3515	0.029289
Burrowing and PSD
	Df	Sum sq	Mean sq	F value	PR(>F)
burrowing.status	1	0.00065	0.0006495	0.686	0.424
residuals	12	0.01137	0.0009473

## Sheet: loco_anova
Locomotory form and SI
	Df	Sum sq	Mean sq	F value	PR(>F)
locomotor.type	2	0.1692	0.08462	5.082	0.0273
residuals	11	0.1832	0.01665
Locomotory form and PSD
	Df	Sum sq	Mean sq	F value	PR(>F)
locomotor.type	2	0.006423	0.003212	6.316	0.0149
residuals	11	0.005594	0.000509

## Sheet: loco_PANOVA_phylosig
Model (~ Loco. Grp.)	F	p	η2G	λ	C v G	C v S	G v S	Pref.
PSD	6.316	0.015	0.535	−	0.019	0.618	0.035
		0.082		0.983	0.192	0.629	0.087	*
SI	5.082	0.027	0.48	−	0.058	0.967	0.035	*
		0.129		< 0.001	0.428	0.908	0.096
